# Supplementary material for: Diagnostic Accuracy of a Portable ECG Device in Rowing Athletes
Source: Diagnostics (Basel). 2022 Sep 20;12(10):2271. doi: 10.3390/diagnostics12102271 (PMC9600971; doi:10.3390/diagnostics12102271)
Supplement: Supplementary file 1 [file diagnostics-12-02271-s001.zip]

Archive with 1 entries (1 files):
- diagnostics-1894098-supplementary .pdf
